# Supplementary material for: Dietary Intake and Supplement Use Among Saudi Residents during COVID-19 Lockdown
Source: Int J Environ Res Public Health. 2021 Jun 14;18(12):6435. doi: 10.3390/ijerph18126435 (PMC8296224; doi:10.3390/ijerph18126435)
Supplement: Supplementary file 1 [file ijerph-18-06435-s001.zip]

Archive with 1 entries (1 files):
- ijerph-1245213-supplementary.pdf
